# Supplementary material for: Mathematical Modeling of Interacting Glucose-Sensing Mechanisms and Electrical Activity Underlying Glucagon-Like Peptide 1 Secretion
Source: PLoS Comput Biol. 2015 Dec 2;11(12):e1004600. doi: 10.1371/journal.pcbi.1004600 (PMC4667885; doi:10.1371/journal.pcbi.1004600)
Supplement: S2 Computer code — (ODE) [file pcbi.1004600.s002.ode]

# GLUTag Model from Reimann 2005 BJ
# SGLT1 included from Parker 1992 J. Membrane Biol.


# differential equations
V'=-(INa+ICaT+ICaHVA+IKv+IKA+IHyper+ISGLT+IKatp-Iapp)

hNa'=(hinfNa-hNa)/tauhNa
hCaHVA'=(hinfCaHVA-hCaHVA)/tauCaHVA
mK'=(minfK-mK)/tauK
hA'=(hinfA-hA)/tauA
mHyper'=(minfHyper-mHyper)/tauHyper


# transporter differential equations
C1'=(k21*C2+k61*C6)-(k12+k16)*C1
C2'=(k12*C1+k32*C3+k52*C5)-(k21+k23+k25)*C2
C3'=(k23*C2+k43*C4)-(k32+k34)*C3
C4'=(k34*C3+k54*C5)-(k45+k43)*C4
C5'=(k45*C4+k65*C6+k25*C2)-(k54+k52+k56)*C5
C6'=(k16*C1+k56*C5)-(k61+k65)*C6

#Initial conditions
V(0)=-60.023
hNa(0)=0.902
hCaHVA(0)=0.987
mK(0)=0.007
hA(0)=0.504
mHyper(0)=0.040


##--------------------- Na/G cotransporter -------------------------
par Na_i=20
par Na_o=100
par G_i=0.1
par G_o=1.5

aux G=G_o

C1(0)=0.01
C2(0)=0.06
C3(0)=0.41
C4(0)=0.40
C5(0)=0.08
C6(0)=0.04

#number of transporters
par n=77e5
#avogadro's number
NA=6.022e23
# [C/ mol] 
par F=96485.34
# [ mJ/ mol K]=[C mV/ mol K]		
par R=8.314e3
# [K] (assumed 20�)
par temp=293.15
# adimensional
m=F*V/(R*temp)


#transporters rates [ms, mM]
#----------------------------------
k12=k12_0*Na_o^2*exp(-a12*m) 
k21=k21_0*exp(a12*m)

par a12=0.3, k12_0=8e-5, k21_0=0.5
#----------------------------------
k23=k23_0*G_o 
k32=k32_0

par k23_0=0.1, k32_0=0.02
#----------------------------------
par k25=3e-4, k52=3e-4
par k34=0.05, k43=0.05
#----------------------------------
k45=k45_0 
k54=k54_0*G_i

par k45_0=0.8, k54_0=40
#----------------------------------
k56=k56_0 
k65=k65_0*Na_i^2

par k56_0=0.01, k65_0=5e-8
#----------------------------------
k16=k16_0*exp(a16*m) 
k61=k61_0*exp(-a16*m)

par a16=0.7, k16_0=0.035, k61_0=5e-3

## SGLT1 current (based on Parent et al. 1992 eq. 26)
#---------------------------------------------------------------------------
#conversion constants
A_to_pA=1e12
C_pF=7
ms_to_sec=1e-3

#voltage dependent fluxes
F1=(k12*C1-k21*C2)
F2=(K16*C1-k61*C6)

ISGLT=-2/C_pF*F*n/NA*(a12*F1-a16*F2)*A_to_pA/ms_to_sec

aux isg=ISGLT

#---------------------------------------------------------------------------
#Nernst voltages
par VNa=69
par VCa=65
par VK=-70

## Na current ---------------------------------------

INa=gNa*minfNa*hNa*(V-VNa)
aux Ina=Ina

hinfNa=1/(1+exp((V-VhNa)/khNa))
minfNa=1/(1+exp((V-VmNa)/kmNa))

par gNa=1.7, VmNa=-9.5, kmNa=-6.7, VhNa=-39.7, khNa=9.2, tauhNa=1.5


## Ca current ---------------------------------------

ICaHVA=gCaHVA*minfCaHVA*hCaHVA*(V-VCa)
aux ICa=ICaHVA

minfCaHVA=1/(1+exp((V-VmCaHVA)/kmCaHVA))
hinfCaHVA=(1-A)/(1+exp((V-VhCaHVA)/khCaHVA))+A

par gCaHVA=0.24, VmCaHVA=-13.7, kmCaHVA=-9.4
par VhCaHVA=-25, khCaHVA=8.5, tauCaHVA=40
A=0.5

ICaT=0


## Kv current ---------------------------------------

IKv=gK*mK*(V-VK)
aux ik=IKv

minfK=1/(1+exp((V-Vmk)/kmK))
tauK=tau0+tau1/(1+exp((V+Vtau)/ktau))

par gK=1.7, VmK=0.5, kmK=-11.2
par tau0=10,tau1=20, Vtau=10, ktau=10


## A current  ---------------------------------------

IKA=gA*minfA*hA*(V-VK)
aux ika=Ika

minfA=1/(1+exp((V-VmA)/kmA))
hinfA=1/(1+exp((V-VhA)/khA))

par tauA=30
par gA=0.65, VmA=3.9, kmA=-23.5
par VhA=-61, khA=7.5


## Hyper current ------------------------------------

IHyper=gHyper*mHyper*(V-VHyper)
aux ihyper=ihyper

minfHyper=1/(1+exp((V-VmHyper)/kmHyper))

par gHyper=0.1, VmHyper=-85.7, kmHyper=9.2
par Vhyper=-40.2, tauHyper=500


## KATP current -------------------------------------

IKatp=gkatp*(V-VK)
aux ikatp=Ikatp

par gkatp=0.03
aux gkatp=gkatp


## Iapp    ------------------------------------------
par Iapp=0


@ meth=cvode, toler=1.0e-10, atoler=1.0e-10, dt=.005, total=4000,
@ maxstor=2000000,bounds=10000000, xp=t, yp=v
@ xlo=0, xhi=4000, ylo=-80, yhi=40

done
